# Supplementary material for: Bottom-Up Evaluation of the Uncertainty of the Quantification of Microplastics Contamination in Sediment Samples
Source: Environ Sci Technol. 2022 Jul 13;56(15):11080–90. doi: 10.1021/acs.est.2c01828 (PMC9778736; doi:10.1021/acs.est.2c01828)
Supplement: Supplementary file 2 — es2c01828_si_002.xlsx [file es2c01828_si_002.xlsx]

## Sheet: Content
		Content						Sheet	(ii)	(iii)
									Tables
		Comparison of contamination level of studied particles (T, PP and PET)						T	S1 to S8	S9 to S11
								PP	S12 to S19	S10 to S22
								PET	S23 to S29	S30 to S33
		Legend:
		(ii)	Comparison between the samples of the same sampling campaign
		(iii)	Comparison between the samples with the same coordinates from different campaigns
		T	Microplastics less dense than saturated NaCl solution
		PP	Micro-fragments of polypropylene
		PET	Polyethylene terephthalate with different shapes

## Sheet: T
T - Microplastics less dense than saturated NaCl solution
						Interpretation of contamination level:
				Eq	Equivalent			(ii)	Comparison between the samples of the same sampling campaign (Tables S1 to S8)
				>	A > B			(iii)	Comparison between the samples with the same coordinates from different campaigns (Tables S9 to S11)
				<	A < B
			(ii) Comparison between the samples of the same sampling campaign																	(iii) Comparison between the samples with the same coordinates from different campaigns
		Table S1	[RA1]	B$																	Table S9	[RMi]	B$ [RMi1]
			A$	S01	S02	S03	S04	S05	S06	S07	S08	S09	S10	S11	S11 II							A$ [RMi2]	S01	S01II	S03	S04	S06
			S01																			S01	Eq	Eq
			S02	<																		S01II	Eq	Eq
			S03	<	Eq																	S02			Eq
			S04	<	Eq	Eq																S02II			Eq
			S05	<	Eq	Eq	Eq															S03				<
			S06	<	Eq	Eq	Eq	Eq														S03II				<
			S07	<	Eq	Eq	Eq	Eq	Eq													S05					Eq
			S08	<	Eq	Eq	Eq	Eq	Eq	Eq												S05II					Eq
			S09	<	Eq	Eq	Eq	Eq	Eq	Eq	Eq
			S10	Eq	>	>	>	>	>	>	>	>									Table S10	[RA]	B$
			S11	<	Eq	Eq	Eq	Eq	Eq	Eq	Eq	Eq	<									A$	S05 [RA1]	S07 [RA1]	S11 [RA1]	S11 II [RA1]	S12 [RA3]
			S11 II	<	Eq	Eq	Eq	Eq	Eq	Eq	Eq	Eq	<	Eq								S02 [RA2]		Eq
																						S03 [RA2]	Eq
		Table S2	[RA2]	B$																		S04 [RA2]			Eq	Eq	Eq
			A$	S01	S02	S03	S04															S12 [RA3]			Eq	Eq
			S01
			S02	Eq																	Table S11	[RMo]	B$ [RMo1]
			S03	Eq	Eq																	A$ [RMo2]	S06	S09
			S04	Eq	Eq	Eq																S01		Eq
																						S02	Eq
		Table S3	[RA3]	B$
			A$	S01	S02	S03	S04	S05	S06	S07	S08	S09	S10	S11	S12
			S01
			S02	Eq
			S03	Eq	Eq
			S04	Eq	Eq	Eq
			S05	Eq	Eq	Eq	Eq
			S06	Eq	Eq	Eq	Eq	Eq
			S07	>	>	>	Eq	>	Eq
			S08	Eq	>	>	Eq	>	Eq	Eq
			S09	Eq	Eq	Eq	Eq	Eq	Eq	<	<
			S10	Eq	Eq	Eq	Eq	Eq	Eq	<	Eq	Eq
			S11	Eq	Eq	Eq	Eq	Eq	Eq	<	<	Eq	Eq
			S12	Eq	Eq	Eq	Eq	Eq	Eq	Eq	Eq	Eq	Eq	>
		Table S4	[RF]	B$
			A$	S01	S01 II	S02	S03	S04	S04 II	S05	S06	S07	S08	S09	S10	S11	S12
			S01
			S01 II	Eq.
			S02	Eq.	Eq.
			S03	Eq.	Eq.	Eq.
			S04	Eq.	Eq.	Eq.	Eq.
			S04 II	Eq.	Eq.	Eq.	Eq.	Eq.
			S05	Eq.	Eq.	Eq.	Eq.	Eq.	Eq.
			S06	Eq.	Eq.	Eq.	Eq.	Eq.	Eq.	Eq.
			S07	Eq.	Eq.	Eq.	Eq.	Eq.	Eq.	Eq.	Eq.
			S08	Eq.	Eq.	Eq.	Eq.	Eq.	Eq.	Eq.	Eq.	Eq.
			S09	Eq.	Eq.	Eq.	Eq.	Eq.	Eq.	Eq.	Eq.	Eq.	Eq.
			S10	Eq.	Eq.	Eq.	Eq.	Eq.	Eq.	Eq.	Eq.	Eq.	Eq.	Eq.
			S11	>	>	Eq.	>	>	>	>	>	>	>	>	>
			S12	Eq.	Eq.	Eq.	Eq.	Eq.	Eq.	Eq.	Eq.	Eq.	Eq.	Eq.	Eq.	<
		Table S5	[RMi1]	B$
			A$	S01	S01 II	S02	S03	S04	S05	S06	S07
			S01
			S01 II	Eq
			S02	<	Eq
			S03	<	Eq	Eq
			S04	Eq	Eq	Eq	Eq
			S05	Eq	Eq	Eq	Eq	Eq
			S06	Eq	Eq	Eq	Eq	Eq	Eq
			S07	Eq	Eq	>	>	Eq	Eq	Eq
		Table S6	[RMi2]	B$
			A$	S01	S01 II	S02	S02 II	S03	S03 II	S04	S04 II	S05	S05 II	S06	S06 II
			S01
			S01 II	Eq.
			S02	Eq.	Eq.
			S02 II	Eq.	Eq.	Eq.
			S03	<	Eq.	Eq.	Eq.
			S03 II	Eq.	Eq.	Eq.	Eq.	Eq.
			S04	Eq.	Eq.	Eq.	Eq.	Eq.	Eq.
			S04 II	Eq.	Eq.	Eq.	Eq.	Eq.	Eq.	Eq.
			S05	Eq.	Eq.	Eq.	Eq.	Eq.	Eq.	Eq.	Eq.
			S05 II	Eq.	Eq.	Eq.	Eq.	Eq.	Eq.	Eq.	Eq.	Eq.
			S06	Eq.	Eq.	Eq.	Eq.	Eq.	Eq.	Eq.	Eq.	Eq.	Eq.
			S06 II	Eq.	Eq.	Eq.	Eq.	Eq.	Eq.	Eq.	Eq.	Eq.	Eq.	Eq.
		Table S7	[RMo1]	B$
			A$	S01	S01 II	S02	S03	S03 II	S04	S05	S06	S07	S08	S09
			S01
			S01 II	Eq
			S02	Eq	Eq
			S03	Eq	Eq	Eq
			S03 II	Eq	Eq	Eq	Eq
			S04	Eq	Eq	Eq	Eq	Eq
			S05	Eq	Eq	Eq	Eq	Eq	Eq
			S06	Eq	Eq	Eq	Eq	Eq	Eq	Eq
			S07	Eq	Eq	Eq	Eq	Eq	Eq	Eq	Eq
			S08	Eq	Eq	Eq	Eq	Eq	Eq	Eq	Eq	Eq
			S09	>	>	>	>	>	>	>	>	>	Eq
		Table S8	[RMo2]	B$
			A$	S01	S02
			S01
			S02	<

## Sheet: PP
PP - Micro-fragments of polypropylene
						Interpretation of contamination level:
				Eq	Equivalent			(ii)	Comparison between the samples of the same sampling campaign (Tables S12 to 19)
				>	A > B			(iii)	Comparison between the samples with the same coordinates from different campaigns (Tables S20 to S22)
				<	A < B
			(ii) Comparison between the samples of the same sampling campaign																	(iii) Comparison between the samples with the same coordinates from different campaigns
		Table S12	[RA1]	B$																	Table S20	[RMi]	B$ [RMi1]
			A$	S01	S02	S03	S04	S05	S06	S07	S08	S09	S10	S11	S11 II							A$ [RMi2]	S01	S01II	S03	S04	S06
			S01																			S01	Eq	Eq
			S02	Eq																		S01II	Eq	Eq
			S03	Eq	Eq																	S02			Eq
			S04	Eq	Eq	Eq																S02II			Eq
			S05	Eq	Eq	Eq	Eq															S03				Eq
			S06	Eq	Eq	Eq	Eq	Eq														S03II				Eq
			S07	Eq	Eq	Eq	Eq	Eq	Eq													S05					Eq
			S08	Eq	Eq	Eq	Eq	Eq	Eq	Eq												S05II					Eq
			S09	Eq	Eq	Eq	Eq	Eq	Eq	Eq	Eq
			S10	Eq	Eq	Eq	Eq	Eq	Eq	Eq	Eq	Eq									Table S21	[RA]	B$
			S11	Eq	Eq	Eq	Eq	Eq	Eq	Eq	Eq	Eq	Eq									A$	S05 [RA1]	S07 [RA1]	S11 [RA1]	S11 II [RA1]	S12 [RA3]
			S11 II	Eq	Eq	Eq	Eq	Eq	Eq	Eq	Eq	Eq	Eq	Eq								S02 [RA2]		Eq
																						S03 [RA2]	Eq
		Table S13	[RA2]	B$																		S04 [RA2]			Eq	Eq	Eq
			A$	S01	S02	S03	S04															S12 [RA3]			Eq	Eq
			S01
			S02	Eq																	Table S22	[RMo]	B$ [RMo1]
			S03	Eq	Eq																	A$ [RMo2]	S06	S09
			S04	Eq	Eq	Eq																S01		Eq
																						S02	Eq
		Table S14	[RA3]	B$
			A$	S01	S02	S03	S04	S05	S06	S07	S08	S09	S10	S11	S12
			S01
			S02	Eq
			S03	Eq	Eq
			S04	Eq	Eq	Eq
			S05	Eq	Eq	Eq	Eq
			S06	Eq	Eq	Eq	Eq	Eq
			S07	Eq	Eq	Eq	Eq	Eq	Eq
			S08	Eq	Eq	Eq	Eq	Eq	Eq	Eq
			S09	Eq	Eq	Eq	Eq	Eq	Eq	Eq	Eq
			S10	Eq	Eq	Eq	Eq	Eq	Eq	Eq	Eq	Eq
			S11	Eq	Eq	Eq	Eq	Eq	Eq	Eq	Eq	Eq	Eq
			S12	Eq	Eq	Eq	Eq	Eq	Eq	Eq	Eq	Eq	Eq	Eq
		Table S15	[RF]	B$
			A$	S01	S01 II	S02	S03	S04	S04 II	S05	S06	S07	S08	S09	S10	S11	S12
			S01
			S01 II	Eq
			S02	Eq	Eq
			S03	Eq	Eq	Eq
			S04	Eq	Eq	Eq	Eq
			S04 II	Eq	Eq	Eq	Eq	Eq
			S05	Eq	Eq	Eq	Eq	Eq	Eq
			S06	Eq	Eq	Eq	Eq	Eq	Eq	Eq
			S07	>	>	Eq	>	>	>	Eq	>
			S08	Eq	Eq	Eq	Eq	Eq	Eq	Eq	Eq	<
			S09	Eq	Eq	Eq	Eq	Eq	Eq	Eq	Eq	<	Eq
			S10	Eq	Eq	Eq	Eq	Eq	Eq	Eq	Eq	<	Eq	Eq
			S11	>	>	Eq	>	>	>	>	>	>	>	>	>
			S12	Eq	Eq	Eq	Eq	Eq	Eq	Eq	Eq	<	Eq	Eq	Eq	<
		Table S16	[RMi1]	B$
			A$	S01	S01 II	S02	S03	S04	S05	S06	S07
			S01
			S01 II	Eq
			S02	Eq	Eq
			S03	Eq	Eq	Eq
			S04	Eq	Eq	Eq	Eq
			S05	Eq	Eq	Eq	Eq	Eq
			S06	Eq	Eq	Eq	Eq	Eq	Eq
			S07	Eq	Eq	Eq	Eq	Eq	Eq	Eq
		Table S17	[RMi2]	B$
			A$	S01	S01 II	S02	S02 II	S03	S03 II	S04	S04 II	S05	S05 II	S06	S06 II
			S01
			S01 II	Eq
			S02	Eq	Eq
			S02 II	Eq	Eq	Eq
			S03	Eq	Eq	Eq	Eq
			S03 II	Eq	Eq	Eq	Eq	Eq
			S04	Eq	Eq	Eq	Eq	Eq	Eq
			S04 II	Eq	Eq	Eq	Eq	Eq	Eq	Eq
			S05	Eq	Eq	Eq	Eq	Eq	Eq	Eq	Eq
			S05 II	Eq	Eq	Eq	Eq	Eq	Eq	Eq	Eq	Eq
			S06	Eq	Eq	Eq	Eq	Eq	Eq	Eq	Eq	Eq	Eq
			S06 II	Eq	Eq	Eq	Eq	Eq	Eq	Eq	Eq	Eq	Eq	Eq
		Table S18	[RMo1]	B$
			A$	S01	S01 II	S02	S03	S03 II	S04	S05	S06	S07	S08	S09
			S01
			S01 II	Eq
			S02	Eq	Eq
			S03	Eq	Eq	Eq
			S03 II	Eq	Eq	Eq	Eq
			S04	Eq	Eq	Eq	Eq	Eq
			S05	Eq	Eq	Eq	Eq	Eq	Eq
			S06	Eq	Eq	Eq	Eq	Eq	Eq	Eq
			S07	>	Eq	Eq	Eq	Eq	Eq	Eq	Eq
			S08	Eq	Eq	Eq	Eq	Eq	Eq	Eq	Eq	Eq
			S09	>	>	>	Eq	Eq	Eq	Eq	>	Eq	Eq
		Table S19	[RMo2]	B$
			A$	S01	S02
			S01
			S02	Eq

## Sheet: PET
PET - Polyethylene terephthalate with different shapes
						Interpretation of contamination level:
				Eq	Equivalent			(ii)	Comparison between the samples of the same sampling campaign (Tables S23 to 30)
				>	A > B			(iii)	Comparison between the samples with the same coordinates from different campaigns (Tables S31 to S33)
				<	A < B
			(ii) Comparison between the samples of the same sampling campaign																	(iii) Comparison between the samples with the same coordinates from different campaigns
		Table S23	[RA1]	B$																	Table S31	[RMi]	B$ [RMi1]
			A$	S01	S02	S03	S04	S05	S06	S07	S08	S09	S10	S11	S11 II							A$ [RMi2]	S01	S01II	S03	S04	S06
			S01																			S01	Eq	Eq
			S02	Eq																		S01II	Eq	Eq
			S03	Eq	Eq																	S02			Eq
			S04	Eq	Eq	Eq																S02II			Eq
			S05	Eq	Eq	Eq	Eq															S03				Eq
			S06	Eq	Eq	Eq	Eq	Eq														S03II				Eq
			S07	Eq	Eq	Eq	Eq	Eq	Eq													S05					Eq
			S08	Eq	Eq	Eq	Eq	Eq	Eq	Eq												S05II					Eq
			S09	Eq	Eq	Eq	Eq	Eq	Eq	Eq	Eq
			S10	Eq	Eq	Eq	Eq	Eq	Eq	Eq	Eq	Eq									Table S32	[RA]	B$
			S11	Eq	Eq	Eq	Eq	Eq	Eq	Eq	Eq	Eq	Eq									A$	S05 [RA1]	S07 [RA1]	S11 [RA1]	S11 II [RA1]	S12 [RA3]
			S11 II	Eq	Eq	Eq	Eq	Eq	Eq	Eq	Eq	Eq	Eq	Eq								S02 [RA2]		Eq
																						S03 [RA2]	Eq
		Table S24	[RA2]	B$																		S04 [RA2]			Eq	Eq	Eq
			A$	S01	S02	S03	S04															S12 [RA3]			Eq	Eq
			S01
			S02	Eq																	Table S33	[RMo]	B$ [RMo1]
			S03	Eq	Eq																	A$ [RMo2]	S06	S09
			S04	Eq	Eq	Eq																S01		Eq
																						S02	Eq
		Table S25	[RA3]	B$
			A$	S01	S02	S03	S04	S05	S06	S07	S08	S09	S10	S11	S12
			S01
			S02	Eq
			S03	Eq	Eq
			S04	Eq	Eq	Eq
			S05	Eq	Eq	Eq	Eq
			S06	Eq	Eq	Eq	Eq	Eq
			S07	Eq	Eq	Eq	Eq	Eq	Eq
			S08	Eq	Eq	Eq	Eq	Eq	Eq	Eq
			S09	Eq	Eq	Eq	Eq	Eq	Eq	Eq	Eq
			S10	Eq	Eq	Eq	Eq	Eq	Eq	Eq	Eq	Eq
			S11	Eq	Eq	Eq	Eq	Eq	Eq	Eq	Eq	Eq	Eq
			S12	Eq	Eq	Eq	Eq	Eq	Eq	Eq	Eq	Eq	Eq	Eq
		Table S26	[RF]	B$
			A$	S01	S01 II	S02	S03	S04	S04 II	S05	S06	S07	S08	S09	S10	S11	S12
			S01
			S01 II	Eq
			S02	Eq	Eq
			S03	Eq	Eq	Eq
			S04	Eq	Eq	Eq	Eq
			S04 II	Eq	Eq	Eq	Eq	Eq
			S05	Eq	Eq	Eq	Eq	Eq	Eq
			S06	Eq	Eq	Eq	Eq	Eq	Eq	Eq
			S07	Eq	Eq	Eq	Eq	Eq	Eq	Eq	Eq
			S08	Eq	Eq	Eq	Eq	Eq	Eq	Eq	Eq	Eq
			S09	Eq	Eq	Eq	Eq	Eq	Eq	Eq	Eq	Eq	Eq
			S10	Eq	Eq	Eq	Eq	Eq	Eq	Eq	Eq	Eq	Eq	Eq
			S11	Eq	Eq	Eq	Eq	Eq	Eq	Eq	Eq	Eq	Eq	Eq	Eq
			S12	Eq	Eq	Eq	Eq	Eq	Eq	Eq	Eq	Eq	Eq	Eq	Eq	Eq
		Table S27	[RMi1]	B$
			A$	S01	S01 II	S02	S03	S04	S05	S06	S07
			S01
			S01 II	Eq
			S02	Eq	Eq
			S03	Eq	Eq	Eq
			S04	Eq	Eq	Eq	Eq
			S05	Eq	Eq	Eq	Eq	Eq
			S06	Eq	Eq	Eq	Eq	Eq	Eq
			S07	Eq	Eq	Eq	Eq	Eq	Eq	Eq
		Table S28	[RMi2]	B$
			A$	S01	S01 II	S02	S02 II	S03	S03 II	S04	S04 II	S05	S05 II	S06	S06 II
			S01
			S01 II	Eq
			S02	Eq	Eq
			S02 II	Eq	Eq	Eq
			S03	Eq	Eq	Eq	Eq
			S03 II	Eq	Eq	Eq	Eq	Eq
			S04	Eq	Eq	Eq	Eq	Eq	Eq
			S04 II	Eq	Eq	Eq	Eq	Eq	Eq	Eq
			S05	Eq	Eq	Eq	Eq	Eq	Eq	Eq	Eq
			S05 II	Eq	Eq	Eq	Eq	Eq	Eq	Eq	Eq	Eq
			S06	Eq	Eq	Eq	Eq	Eq	Eq	Eq	Eq	Eq	Eq
			S06 II	Eq	Eq	Eq	Eq	Eq	Eq	Eq	Eq	Eq	Eq	Eq
		Table S29	[RMo1]	B$
			A$	S01	S01 II	S02	S03	S03 II	S04	S05	S06	S07	S08	S09
			S01
			S01 II	Eq
			S02	Eq	Eq
			S03	Eq	Eq	Eq
			S03 II	Eq	Eq	Eq	Eq
			S04	Eq	Eq	Eq	Eq	Eq
			S05	Eq	Eq	Eq	Eq	Eq	Eq
			S06	Eq	Eq	Eq	Eq	Eq	Eq	Eq
			S07	Eq	Eq	Eq	Eq	Eq	Eq	Eq	Eq
			S08	Eq	Eq	Eq	Eq	Eq	Eq	Eq	Eq	Eq
			S09	Eq	Eq	Eq	Eq	Eq	Eq	Eq	Eq	Eq	Eq
		Table S30	[RMo2]	B$
			A$	S01	S02
			S01
			S02	Eq
