# Supplementary material for: Bottom-Up Evaluation of the Uncertainty of the Quantification of Microplastics Contamination in Sediment Samples
Source: Environ Sci Technol. 2022 Jul 13;56(15):11080–90. doi: 10.1021/acs.est.2c01828 (PMC9778736; doi:10.1021/acs.est.2c01828)
Supplement: Supplementary file 3 — es2c01828_si_003.zip [file es2c01828_si_003.zip]

Archive with 1 entries (1 files):
- Supporting_Information01/Microplastics_Uncertainty_Evaluation.xlsx
